# Supplementary material for: Exploring the Nature of the Antimicrobial Metabolites Produced by Paenibacillus ehimensis Soil Isolate MZ921932 Using a Metagenomic Nanopore Sequencing Coupled with LC-Mass Analysis
Source: Antibiotics (Basel). 2021 Dec 22;11(1):12. doi: 10.3390/antibiotics11010012 (PMC8773065; doi:10.3390/antibiotics11010012)
Supplement: Supplementary file 1 [file antibiotics-11-00012-s001.zip]

Archive with 1 entries (1 files):
- antibiotics-1520371-supplementary.pdf
